# Supplementary material for: The Hydrogen-Coupled Oligopeptide Membrane Cotransporter Pept2 is SUMOylated in Kidney Distal Convoluted Tubule Cells
Source: Front Mol Biosci. 2021 Nov 22;8:790606. doi: 10.3389/fmolb.2021.790606 (PMC8646034; doi:10.3389/fmolb.2021.790606)
Supplement: Supplementary file 2 [file Table1.XLSX]

## Sheet: TOC
Supplemental Table 1
All identified SUMO sites and proteins from this study

## Sheet: SUMOlist-combine
ProAcc	ProDesc	Gene Name	S1 count	S1 Sites	S2 Count	S2 Sites	G protein-coupled receptors (0)	Kinases (total:7, S1:4, S2:5)	Transcription factors (total:100, S1:96, S2:57)	E3 ligases (total:17, S1:17, S2:10)	Deubiquitylating enzymes (total:5, S1:4, S2:2)	Transporters & channels (total:6, S1:3, S2:5)
Q9Z1Q5	Chloride intracellular channel protein 1	Clic1	2	13 131	2	13 131	No	No	No	No	No	Yes
Q8K136-3	Sodium channel modifier 1	Scnm1	1	96	1	96	No	No	No	No	No	Yes
Q9QYB1	Chloride intracellular channel protein 4	Clic4	1	11	0	/	No	No	No	No	No	Yes
Q64343	ATP-binding cassette sub-family G member 1	Abcg1	0	/	1	189	No	No	No	No	No	Yes
Q9ES07	Solute carrier family 15 member 2	Slc15a2	0	/	1	139	No	No	No	No	No	Yes
Q6UJY2	Sodium/hydrogen exchanger 10	Slc9c1	0	/	1	843	No	No	No	No	No	Yes
Q9ESZ8-2	General transcription factor II-I	Gtf2i	15	651 661 575 475 972 469 645 797 240 437 306 192 140 221 86	0	/	No	No	Yes	No	No	No
Q3UFB2	Box C/D snoRNA protein 1	Znhit6	14	120 154 164 130 181 175 110 71 91 449 64 191 137 147	9	120 154 181 175 164 71 449 191 137	No	No	No	No	No	No
Q64378	Peptidyl-prolyl cis-trans isomerase FKBP5	Fkbp5	13	342 440 35 38 262 422 75 108 371 138 232 155 58	9	342 35 262 422 138 75 232 155 52	No	No	No	No	No	No
P17225	Polypyrimidine tract-binding protein 1	Ptbp1	11	467 478 488 485 64 83 481 217 258 265 13	5	488 485 481 258 265	No	No	No	No	No	No
P18760	Cofilin-1	Cfl1	10	13 19 45 73 144 132 53 164 121 114	5	13 19 45 164 132	No	No	No	No	No	No
P63166	Small ubiquitin-related modifier 1	Sumo1	10	7 16 17 23 25 78 48 37 45 39	5	7 23 25 78 37	No	No	No	No	No	No
Q9Z1F9	SUMO-activating enzyme subunit 2	Uba2	10	562 236 241 484 314 551 555 622 257 611	1	611	No	No	No	No	No	No
Q8R081	Heterogeneous nuclear ribonucleoprotein L	Hnrnpl	9	261 266 472 274 452 62 530 535 549	5	274 62 530 535 549	No	No	No	No	No	No
P39749	Flap endonuclease 1	Fen1	9	140 126 130 295 306 86 91 378 352	3	295 306 91	No	No	No	No	No	No
Q60953	Protein PML	Pml	8	165 372 546 446 70 604 500 645	0	/	No	No	No	Yes	No	No
P61957	Small ubiquitin-related modifier 2	Sumo2	8	5 7 11 21 35 42 45 33	7	11 21 35 42 45 7 33	No	No	No	No	No	No
Q9D0E1-2	Heterogeneous nuclear ribonucleoprotein M	Hnrnpm	8	17 37 627 645 658 348 82 144	5	17 645 658 348 144	No	No	No	No	No	No
B2RY56	RNA-binding protein 25	Rbm25	8	260 704 706 734 692 717 605 573	2	717 573	No	No	No	No	No	No
Q80Z37	E3 ubiquitin-protein ligase Topors	Topors	7	89 77 84 560 940 798 701	1	940	No	No	No	Yes	No	No
P97429	Annexin A4	Anxa4	7	25 225 241 9 172 100 4	4	225 172 100 4	No	No	No	No	No	No
Q9DAW9	Calponin-3	Cnn3	7	64 232 251 17 158 197 6	1	17	No	No	No	No	No	No
Q922P9	Putative oxidoreductase GLYR1	Glyr1	7	226 178 189 200 268 239 128	1	268	No	No	No	No	No	No
Q921F2	TAR DNA-binding protein 43	Tardbp	6	181 95 121 84 114 251	6	181 95 121 84 114 251	No	No	No	No	No	No
Q61937	Nucleophosmin	Npm1	6	214 134 32 246 237 265	5	134 32 246 237 265	No	No	No	No	No	No
P37913	DNA ligase 1	Lig1	6	256 169 239 243 196 204	4	256 169 196 243	No	No	No	No	No	No
Q8C2Q3-2	RNA-binding protein 14	Rbm14	6	135 126 140 149 153 2	4	135 126 164 149	No	No	No	No	No	No
P97822	Acidic leucine-rich nuclear phosphoprotein 32 family member E	Anp32e	6	99 101 113 12 68 215	3	12 68 215	No	No	No	No	No	No
Q61122	NGFI-A-binding protein 1	Nab1	6	129 476 479 332 354 218	3	479 332 354	No	No	No	No	No	No
Q99K48	Non-POU domain-containing octamer-binding protein	Nono	6	373 98 245 5 205 292	2	373 5	No	No	No	No	No	No
Q8R2M2	Deoxynucleotidyltransferase terminal-interacting protein 2	Dnttip2	6	299 307 312 268 346 425	1	425	No	No	No	No	No	No
Q62318	Transcription intermediary factor 1-beta	Trim28	5	779 750 804 507 575	4	779 750 804 575	No	No	No	Yes	No	No
Q99PP7-2	E3 ubiquitin-protein ligase TRIM33	Trim33	5	808 854 784 789 791	3	808 854 791	No	No	No	Yes	No	No
P14404	MDS1 and EVI1 complex locus protein EVI1	Mecom	5	1129 192 101 1020 879	2	192 1020	No	No	Yes	Yes	No	No
Q8BU04	Putative E3 ubiquitin-protein ligase UBR7	Ubr7	5	252 279 274 112 398	0	/	No	No	No	Yes	No	No
Q9Z172	Small ubiquitin-related modifier 3	Sumo3	5	11 20 7 5 32	4	11 20 32 7	No	No	No	No	No	No
O88379	Bromodomain adjacent to zinc finger domain protein 1A	Baz1a	5	504 328 313 768 759	3	504 768 759	No	No	No	No	No	No
Q8CBD1	Nuclear receptor-interacting protein 1	Nrip1	5	803 1108 757 482 111	3	1108 757 482	No	No	No	No	No	No
Q8BHD7-2	Polypyrimidine tract-binding protein 3	Ptbp3	5	481 478 105 232 52	3	478 105 232	No	No	No	No	No	No
Q8C5D8-3	E3 SUMO-protein ligase PIAS2	Pias2	5	421 240 455 480 434	2	240 434	No	No	Yes	No	No	No
Q9CX86	Heterogeneous nuclear ribonucleoprotein A0	Hnrnpa0	5	133 126 138 106 96	2	133 106	No	No	No	No	No	No
Q8K310	Matrin-3	Matr3	5	491 735 479 487 132	2	735 132	No	No	No	No	No	No
P06537-5	Glucocorticoid receptor	Nr3c1	5	254 262 301 304 505	1	254	No	No	Yes	No	No	No
P48036	Annexin A5	Anxa5	5	27 106 124 308 68	1	124	No	No	No	No	No	No
Q6PDQ2	Chromodomain-helicase-DNA-binding protein 4	Chd4	5	1221 1565 704 1297 1650	1	1565	No	No	No	No	No	No
Q8VEE4	Replication protein A 70 kDa DNA-binding subunit	Rpa1	5	322 172 176 282 458	1	458	No	No	No	No	No	No
Q60848-2	Lymphocyte-specific helicase	Hells	5	18 56 739 723 794	0	/	No	No	No	No	No	No
Q80YR5	Scaffold attachment factor B2	Safb2	5	435 439 220 394 429	0	/	No	No	No	No	No	No
Q8VDF2-2	E3 ubiquitin-protein ligase UHRF1	Uhrf1	4	120 591 623 656	1	656	No	No	No	Yes	No	No
Q09XV5	Chromodomain-helicase-DNA-binding protein 8	Chd8	4	1699 2258 2027 611	4	1699 1015 2258 611	No	No	No	No	No	No
Q8C0P7	Zinc finger protein 451	Znf451	4	778 710 288 704	4	778 106 288 704	No	No	No	No	No	No
Q6DFW4	Nucleolar protein 58	Nop58	4	504 467 444 426	3	504 467 426	No	No	No	No	No	No
P62984	Ubiquitin-60S ribosomal protein L40	Uba52	4	63 48 6 11	3	63 48 11	No	No	No	No	No	No
Q60605-2	Myosin light polypeptide 6	Myl6	4	13 26 63 56	2	13 56	No	No	No	No	No	No
Q04750	DNA topoisomerase 1	Top1	4	119 155 160 150	2	119 150	No	No	No	No	No	No
O09053	Werner syndrome ATP-dependent helicase homolog	Wrn	4	406 337 350 362	2	337 350	No	No	No	No	No	No
Q91VL9	Zinc finger and BTB domain-containing protein 1	Zbtb1	4	266 276 328 316	1	328	No	No	Yes	No	No	No
P97384	Annexin A11	Anxa11	4	212 253 497 280	1	253	No	No	No	No	No	No
P17182	Alpha-enolase	Eno1	4	221 92 262 420	1	221	No	No	No	No	No	No
O09131	Glutathione S-transferase omega-1	Gsto1	4	219 101 215 11	1	101	No	No	No	No	No	No
Q60749	KH domain-containing, RNA-binding, signal transduction-associated protein 1	Khdrbs1	4	131 175 185 102	1	102	No	No	No	No	No	No
P09405	Nucleolin	Ncl	4	175 439 574 379	1	379	No	No	No	No	No	No
P17742	Peptidyl-prolyl cis-trans isomerase A	Ppia	4	131 155 44 31	1	155	No	No	No	No	No	No
P23475	X-ray repair cross-complementing protein 6	Xrcc6	4	537 552 554 9	1	9	No	No	No	No	No	No
Q3TUF7-2	YEATS domain-containing protein 2	Yeats2	4	550 1270 590 1095	1	1095	No	No	No	No	No	No
Q9QWF0	Chromatin assembly factor 1 subunit A	Chaf1a	4	211 18 446 438	0	/	No	No	No	No	No	No
Q9DB00	GON-4-like protein	Gon4l	4	1350 1270 1374 1319	0	/	No	No	No	No	No	No
Q61074	Protein phosphatase 1G	Ppm1g	4	364 104 317 518	0	/	No	No	No	No	No	No
Q04692	SWI/SNF-related matrix-associated actin-dependent regulator of chromatin subfamily A containing DEAD/H box 1	Smarcad1	4	991 719 254 77	0	/	No	No	No	No	No	No
Q05AH6	Uncharacterized protein C11orf84 homolog		4	6 372 69 19	0	/	No	No	No	No	No	No
Q8K3X4	Interferon regulatory factor 2-binding protein-like	Irf2bpl	3	437 524 324	1	524	No	No	No	Yes	No	No
Q9D787	Peptidyl-prolyl cis-trans isomerase-like 2	Ppil2	3	190 216 461	0	/	No	No	No	Yes	No	No
Q91VT1-2	E3 SUMO-protein ligase NSE2	Nsmce2	3	90 125 101	5	90 125 114 107 101	No	No	No	No	No	No
O88907	E3 SUMO-protein ligase PIAS1	Pias1	3	419 140 238	4	56 315 137 238	No	No	Yes	No	No	No
P27577	Protein C-ets-1	Ets1	3	15 436 200	3	15 436 200	No	No	Yes	No	No	No
O08696	Forkhead box protein M1	Foxm1	3	441 459 199	3	441 459 199	No	No	Yes	No	No	No
P11440	Cyclin-dependent kinase 1	Cdk1	3	283 6 266	3	295 6 238	No	Yes	No	No	No	No
P63280	SUMO-conjugating enzyme UBC9	Ube2i	3	18 74 49	3	74 110 49	No	No	No	No	No	No
P97360	Transcription factor ETV6	Etv6	3	480 11 144	2	480 11	No	No	Yes	No	No	No
P28352	DNA-(apurinic or apyrimidinic site) lyase	Apex1	3	51 97 84	2	51 84	No	No	No	No	No	No
Q9D6Z1	Nucleolar protein 56	Nop56	3	508 552 531	2	508 531	No	No	No	No	No	No
Q9JHC9-3	ETS-related transcription factor Elf-2	Elf2	3	246 477 512	1	246	No	No	Yes	No	No	No
Q61321	Homeobox protein SIX4	Six4	3	562 412 17	1	17	No	No	Yes	No	No	No
Q8K0L9	Zinc finger and BTB domain-containing protein 20	Zbtb20	3	723 330 590	1	330	No	No	Yes	No	No	No
Q91VW9	Zinc finger protein with KRAB and SCAN domains 3	Zkscan3	3	26 214 176	1	26	No	No	Yes	No	No	No
Q07231	Zinc finger and SCAN domain-containing protein 21	Zscan21	3	65 104 26	1	104	No	No	Yes	No	No	No
Q9EST5	Acidic leucine-rich nuclear phosphoprotein 32 family member B	Anp32b	3	33 110 4	1	68	No	No	No	No	No	No
Q61687	Transcriptional regulator ATRX	Atrx	3	1710 2244 906	1	906	No	No	No	No	No	No
Q8C854-1	Myelin expression factor 2	Myef2	3	52 140 165	1	165	No	No	No	No	No	No
Q61026	Nuclear receptor coactivator 2	Ncoa2	3	755 765 731	1	731	No	No	No	No	No	No
O35691	Pinin	Pnn	3	20 156 364	1	364	No	No	No	No	No	No
Q9EQ28	DNA polymerase delta subunit 3	Pold3	3	210 246 256	1	256	No	No	No	No	No	No
Q9Z315	U4/U6.U5 tri-snRNP-associated protein 1	Sart1	3	715 460 141	1	460	No	No	No	No	No	No
Q9CZV5	STAGA complex 65 subunit gamma	Supt7l	3	274 119 341	1	274	No	No	No	No	No	No
Q9Z2E2-4	Methyl-CpG-binding domain protein 1	Mbd1	3	503 576 464	0	/	No	No	Yes	No	No	No
P48972	Myb-related protein B	Mybl2	3	643 235 197	0	/	No	No	Yes	No	No	No
Q9ERA0-3	Alpha-globin transcription factor CP2	Tfcp2	3	6 264 50	0	/	No	No	Yes	No	No	No
O55187-2	E3 SUMO-protein ligase CBX4	Cbx4	3	214 424 157	0	/	No	No	No	No	No	No
Q8CGZ0	Calcium homeostasis endoplasmic reticulum protein	Cherp	3	931 881 70	0	/	No	No	No	No	No	No
P63168	Dynein light chain 1, cytoplasmic	Dynll1	3	9 5 43	0	/	No	No	No	No	No	No
Q6ZWY9	Histone H2B type 1-C/E/G	Hist1h2bc	3	121 117 6	0	/	No	No	No	No	No	No
Q8VDM6-2	Heterogeneous nuclear ribonucleoprotein U-like protein 1	Hnrnpul1	3	440 17 47	0	/	No	No	No	No	No	No
Q9WUU9	Germinal-center associated nuclear protein	Mcm3ap	3	137 141 143	0	/	No	No	No	No	No	No
Q61127	NGFI-A-binding protein 2	Nab2	3	129 517 169	0	/	No	No	No	No	No	No
P47963	60S ribosomal protein L13	Rpl13	3	174 165 163	0	/	No	No	No	No	No	No
Q8BG87-4	Methylcytosine dioxygenase TET3	Tet3	3	1177 1586 1550	0	/	No	No	No	No	No	No
P07607	Thymidylate synthase	Tyms	3	278 286 302	0	/	No	No	No	No	No	No
P27641	X-ray repair cross-complementing protein 5	Xrcc5	3	713 704 51	0	/	No	No	No	No	No	No
B1AX39	Zinc finger CCHC domain-containing protein 7	Zcchc7	3	136 138 105	0	/	No	No	No	No	No	No
Q3TIX9	U4/U6.U5 tri-snRNP-associated protein 2	Usp39	2	51 72	1	72	No	No	No	No	Yes	No
Q64127-2	Transcription intermediary factor 1-alpha	Trim24	2	708 690	1	708	No	No	No	Yes	No	No
Q61539	Steroid hormone receptor ERR2	Esrrb	2	90 186	2	17 90	No	No	Yes	No	No	No
Q9Z0Z7	Krueppel-like factor 5	Klf5	2	151 202	2	151 202	No	No	Yes	No	No	No
O70494-3	Transcription factor Sp3	Sp3	2	489 58	2	489 58	No	No	Yes	No	No	No
Q3U1T3	Breast cancer metastasis-suppressor 1-like protein	Brms1l	2	240 246	2	240 246	No	No	No	No	No	No
Q3U182	CREB-regulated transcription coactivator 2	Crtc2	2	213 225	2	213 225	No	No	No	No	No	No
Q6ZWX6	Eukaryotic translation initiation factor 2 subunit 1	Eif2s1	2	97 312	2	276 97	No	No	No	No	No	No
Q8BMB0-2	Protein EMSY	Emsy	2	674 415	2	674 415	No	No	No	No	No	No
Q8BG05-2	Heterogeneous nuclear ribonucleoprotein A3	Hnrnpa3	2	112 129	2	112 96	No	No	No	No	No	No
Q8CGK3	Lon protease homolog, mitochondrial	Lonp1	2	356 357	2	356 357	No	No	No	No	No	No
Q5PSV9	Mediator of DNA damage checkpoint protein 1	Mdc1	2	1470 1461	2	1470 1461	No	No	No	No	No	No
Q61823	Programmed cell death protein 4	Pdcd4	2	465 139	2	465 139	No	No	No	No	No	No
Q9Z172-2	Small ubiquitin-related modifier 3	Sumo3	2	20 11	2	20 11	No	No	No	No	No	No
Q01320	DNA topoisomerase 2-alpha	Top2a	2	1238 1226	2	1238 1226	No	No	No	No	No	No
P02340	Cellular tumor antigen p53	Tp53	2	302 318	2	318 316	No	No	No	No	No	No
Q60596	DNA repair protein XRCC1	Xrcc1	2	258 178	2	258 178	No	No	No	No	No	No
A2A791-2	Zinc finger MYM-type protein 4	Zmym4	2	250 273	2	250 273	No	No	No	No	No	No
Q9D2D7	Zinc finger protein 687	Znf687	2	903 286	2	903 286	No	No	No	No	No	No
Q3UFB2-2	Box C/D snoRNA protein 1	Znhit6	2	13 7	2	13 7	No	No	No	No	No	No
F8VPQ2		Arid4a	2	481 723	1	723	No	No	Yes	No	No	No
P28033-3	CCAAT/enhancer-binding protein beta	Cebpb	2	112 81	1	112	No	No	Yes	No	No	No
Q6XP49-2	Zinc finger protein GLIS3	Glis3	2	430 115	1	430	No	No	Yes	No	No	No
Q80W88-2	Homeobox and leucine zipper protein Homez	Homez	2	181 267	1	181	No	No	Yes	No	No	No
P23906	Interferon regulatory factor 2	Irf2	2	137 166	1	166	No	No	Yes	No	No	No
P97471	Mothers against decapentaplegic homolog 4	Smad4	2	113 158	1	158	No	No	Yes	No	No	No
Q00899	Transcriptional repressor protein YY1	Yy1	2	288 213	1	288	No	No	Yes	No	No	No
Q8BGS3-2	Zinc finger protein with KRAB and SCAN domains 1	Zkscan1	2	208 263	1	208	No	No	Yes	No	No	No
Q8BK64	Activator of 90 kDa heat shock protein ATPase homolog 1	Ahsa1	2	203 182	1	182	No	No	No	No	No	No
Q9CS00	Cactin	Cactin	2	491 506	1	506	No	No	No	No	No	No
Q8K363	ATP-dependent RNA helicase DDX18	Ddx18	2	130 370	1	130	No	No	No	No	No	No
Q61656	Probable ATP-dependent RNA helicase DDX5	Ddx5	2	45 53	1	53	No	No	No	No	No	No
P00375	Dihydrofolate reductase	Dhfr	2	174 179	1	179	No	No	No	No	No	No
Q9Z1D1	Eukaryotic translation initiation factor 3 subunit G	Eif3g	2	24 9	1	24	No	No	No	No	No	No
Q8R1M0	Embryonic stem cell-specific 5-hydroxymethylcytosine-binding protein	Hmces	2	305 339	1	339	No	No	No	No	No	No
Q9Z204-2	Heterogeneous nuclear ribonucleoproteins C1/C2	Hnrnpc	2	224 94	1	224	No	No	No	No	No	No
Q9Z2X1-2	Heterogeneous nuclear ribonucleoprotein F	Hnrnpf	2	48 147	1	48	No	No	No	No	No	No
P61979-3	Heterogeneous nuclear ribonucleoprotein K	Hnrnpk	2	381 398	1	398	No	No	No	No	No	No
F7BJB9		Morc3	2	797 604	1	604	No	No	No	No	No	No
Q5NCR9	Nuclear speckle splicing regulatory protein 1	Nsrp1	2	209 212	1	209	No	No	No	No	No	No
Q9EQ61	Pescadillo homolog	Pes1	2	504 513	1	513	No	No	No	No	No	No
Q9QUR7	Peptidyl-prolyl cis-trans isomerase NIMA-interacting 1	Pin1	2	6 99	1	6	No	No	No	No	No	No
P35700	Peroxiredoxin-1	Prdx1	2	185 7	1	185	No	No	No	No	No	No
Q9R1C7-2	Pre-mRNA-processing factor 40 homolog A	Prpf40a	2	329 199	1	329	No	No	No	No	No	No
O54724	Polymerase I and transcript release factor	Ptrf	2	329 163	1	329	No	No	No	No	No	No
P97461	40S ribosomal protein S5	Rps5	2	192 18	1	18	No	No	No	No	No	No
Q6P1D7	Structure-specific endonuclease subunit SLX4	Slx4	2	753 1012	1	1012	No	No	No	No	No	No
Q80X82	Symplekin	Sympk	2	483 361	1	361	No	No	No	No	No	No
Q9EPQ8-2	Transcription factor 20	Tcf20	2	958 1474	1	958	No	No	No	No	No	No
P63028	Translationally-controlled tumor protein	Tpt1	2	102 107	1	107	No	No	No	No	No	No
Q99LI5	Zinc finger protein 281	Znf281	2	127 614	1	223	No	No	No	No	No	No
Q8VBW5-4	HMG box transcription factor BBX	Bbx	2	384 571	0	/	No	No	Yes	No	No	No
P41158	ETS domain-containing protein Elk-4	Elk4	2	300 166	0	/	No	No	Yes	No	No	No
Q00422	GA-binding protein alpha chain	Gabpa	2	349 3	0	/	No	No	Yes	No	No	No
Q9JL60	Glucocorticoid modulatory element-binding protein 1	Gmeb1	2	30 65	0	/	No	No	Yes	No	No	No
A2AWL7-2	MAX gene-associated protein	Mga	2	348 1890	0	/	No	No	Yes	No	No	No
Q9WV30-4	Nuclear factor of activated T-cells 5	Nfat5	2	276 602	0	/	No	No	Yes	No	No	No
Q80TZ9	Arginine-glutamic acid dipeptide repeats protein	Rere	2	560 637	0	/	No	No	Yes	No	No	No
Q3UH06-4	Ras-responsive element-binding protein 1	Rreb1	2	911 613	0	/	No	No	Yes	No	No	No
P42232	Signal transducer and activator of transcription 5B	Stat5b	2	701 705	0	/	No	No	Yes	No	No	No
Q924A0-4	Transcription factor 7-like 2	Tcf7l2	2	22 523	0	/	No	No	Yes	No	No	No
Q6PAL0	BEN domain-containing protein 3	Bend3	2	697 20	0	/	No	No	No	No	No	No
Q8R3B7-2	Bromodomain-containing protein 8	Brd8	2	575 509	0	/	No	No	No	No	No	No
P23198	Chromobox protein homolog 3	Cbx3	2	5 21	0	/	No	No	No	No	No	No
O70133	ATP-dependent RNA helicase A	Dhx9	2	5 76	0	/	No	No	No	No	No	No
Q8VDY4	EF-hand calcium-binding domain-containing protein 7	Efcab7	2	104 109	0	/	No	No	No	No	No	No
P56960	Exosome component 10	Exosc10	2	583 218	0	/	No	No	No	No	No	No
Q6P1G2-2	Lysine-specific demethylase 2B	Kdm2b	2	330 414	0	/	No	No	No	No	No	No
Q9Z2Q2	Lysine-rich nucleolar protein 1	Knop1	2	250 365	0	/	No	No	No	No	No	No
P52293	Importin subunit alpha-1	Kpna2	2	83 348	0	/	No	No	No	No	No	No
Q8BVA4	Leiomodin-1	Lmod1	2	546 556	0	/	No	No	No	No	No	No
Q6T264	Mastermind-like protein 1	Maml1	2	224 306	0	/	No	No	No	No	No	No
Q8K4J6-2	MKL/myocardin-like protein 1	Mkl1	2	501 574	0	/	No	No	No	No	No	No
D0QMC3	Myeloid cell nuclear differentiation antigen-like protein	Mndal	2	526 530	0	/	No	No	No	No	No	No
Q6PDM1-6	Male-specific lethal 1 homolog	Msl1	2	102 38	0	/	No	No	No	No	No	No
Q8K2T1	NmrA-like family domain-containing protein 1	Nmral1	2	303 250	0	/	No	No	No	No	No	No
Q1HFZ0-2	tRNA (cytosine(34)-C(5))-methyltransferase	Nsun2	2	593 449	0	/	No	No	No	No	No	No
Q99JX7	Nuclear RNA export factor 1	Nxf1	2	315 303	0	/	No	No	No	No	No	No
P11103	Poly [ADP-ribose] polymerase 1	Parp1	2	249 203	0	/	No	No	No	No	No	No
P17918	Proliferating cell nuclear antigen	Pcna	2	117 254	0	/	No	No	No	No	No	No
Q91WD1	DNA-directed RNA polymerase III subunit RPC4	Polr3d	2	302 220	0	/	No	No	No	No	No	No
Q9CT10	Ran-binding protein 3	Ranbp3	2	9 52	0	/	No	No	No	No	No	No
Q99KG3-2	RNA-binding protein 10	Rbm10	2	675 458	0	/	No	No	No	No	No	No
Q8BVY0	Ribosomal L1 domain-containing protein 1	Rsl1d1	2	367 119	0	/	No	No	No	No	No	No
Q9CSN1	SNW domain-containing protein 1	Snw1	2	509 240	0	/	No	No	No	No	No	No
Q497V5	S1 RNA-binding domain-containing protein 1	Srbd1	2	84 9	0	/	No	No	No	No	No	No
Q920B9	FACT complex subunit SPT16	Supt16h	2	647 497	0	/	No	No	No	No	No	No
O08784	Treacle protein	Tcof1	2	1260 480	0	/	No	No	No	No	No	No
P56581-2	G/T mismatch-specific thymine DNA glycosylase	Tdg	2	320 317	0	/	No	No	No	No	No	No
F6ZDS4	Nucleoprotein TPR	Tpr	2	386 389	0	/	No	No	No	No	No	No
Q9R0I7	YLP motif-containing protein 1	Ylpm1	2	282 812	0	/	No	No	No	No	No	No
B1AWL2		Zfp462	2	20 2471	0	/	No	No	No	No	No	No
Q810A1	Zinc finger protein 18	Znf18	2	189 17	0	/	No	No	No	No	No	No
Q80YY7-2	Zinc finger protein 618	Znf618	2	182 7	0	/	No	No	No	No	No	No
Q69Z66-2	Histone H2A deubiquitinase MYSM1	Mysm1	1	210	0	/	No	No	Yes	No	Yes	No
Q7TQI3	Ubiquitin thioesterase OTUB1	Otub1	1	10	0	/	No	No	No	No	Yes	No
Q9CQ26	STAM-binding protein	Stambp	1	187	0	/	No	No	No	No	Yes	No
Q8C8V1-2	Zinc finger protein ZXDC	Zxdc	1	661	1	661	No	No	Yes	Yes	No	No
Q7TMI3	E3 ubiquitin-protein ligase UHRF2	Uhrf2	1	677	1	677	No	No	No	Yes	No	No
Q9QYE0	Zinc finger protein PLAG1	Plag1	1	244	0	/	No	No	Yes	Yes	No	No
O70445	BRCA1-associated RING domain protein 1	Bard1	1	225	0	/	No	No	No	Yes	No	No
Q8R3Y8-2	Interferon regulatory factor 2-binding protein 1	Irf2bp1	1	295	0	/	No	No	No	Yes	No	No
Q69ZF8	E3 ubiquitin-protein ligase MSL2	Msl2	1	261	0	/	No	No	No	Yes	No	No
P58283-3	E3 ubiquitin-protein ligase RNF216	Rnf216	1	109	0	/	No	No	No	Yes	No	No
Q9JM05	E3 SUMO-protein ligase PIAS4	Pias4	1	68	3	68 293 59	No	No	Yes	No	No	No
P25206	DNA replication licensing factor MCM3	Mcm3	1	721	2	579 740	No	No	No	No	No	No
Q80YR6	DNA endonuclease RBBP8	Rbbp8	1	576	2	703 576	No	No	No	No	No	No
P61255	60S ribosomal protein L26	Rpl26	1	136	2	2 110	No	No	No	No	No	No
A2APB8	Targeting protein for Xklp2	Tpx2	1	500	2	500 506	No	No	No	No	No	No
O35185	Class E basic helix-loop-helix protein 40	Bhlhe40	1	279	1	279	No	No	Yes	No	No	No
Q99PV5	Class E basic helix-loop-helix protein 41	Bhlhe41	1	240	1	240	No	No	Yes	No	No	No
Q61164	Transcriptional repressor CTCF	Ctcf	1	74	1	74	No	No	Yes	No	No	No
Q60775	ETS-related transcription factor Elf-1	Elf1	1	560	1	560	No	No	Yes	No	No	No
Q3UPW2-2	ETS-related transcription factor Elf-3	Elf3	1	362	1	362	No	No	Yes	No	No	No
P23772	Trans-acting T-cell-specific transcription factor GATA-3	Gata3	1	180	1	180	No	No	Yes	No	No	No
Q8K5C0	Grainyhead-like protein 2 homolog	Grhl2	1	159	1	159	No	No	Yes	No	No	No
Q8BJA3	Homeobox-containing protein 1	Hmbox1	1	412	1	412	No	No	Yes	No	No	No
Q9Z104	SWI/SNF-related matrix-associated actin-dependent regulator of chromatin subfamily E member 1-related	Hmg20b	1	31	1	31	No	No	Yes	No	No	No
P63158	High mobility group protein B1	Hmgb1	1	114	1	114	No	No	Yes	No	No	No
P30681	High mobility group protein B2	Hmgb2	1	114	1	114	No	No	Yes	No	No	No
P27889-2	Hepatocyte nuclear factor 1-beta	Hnf1b	1	42	1	42	No	No	Yes	No	No	No
P81183-2	Zinc finger protein Helios	Ikzf2	1	416	1	51	No	No	Yes	No	No	No
O54790	Transcription factor MafG	Mafg	1	14	1	14	No	No	Yes	No	No	No
O08750	Nuclear factor interleukin-3-regulated protein	Nfil3	1	219	1	219	No	No	Yes	No	No	No
Q8BSQ9-2	Protein polybromo-1	Pbrm1	1	1261	1	1261	No	No	Yes	No	No	No
P97496-2	SWI/SNF complex subunit SMARCC1	Smarcc1	1	828	1	828	No	No	Yes	No	No	No
O89090-2	Transcription factor Sp1	Sp1	1	16	1	16	No	No	Yes	No	No	No
P34056-2	Transcription factor AP-2-alpha	Tfap2a	1	10	1	10	No	No	Yes	No	No	No
Q9R210	Transcription factor EB	Tfeb	1	346	1	346	No	No	Yes	No	No	No
Q8R0A2-2	Zinc finger and BTB domain-containing protein 44	Zbtb44	1	290	1	290	No	No	Yes	No	No	No
P70121	Zinc fingers and homeoboxes protein 1	Zhx1	1	629	1	629	No	No	Yes	No	No	No
Q6P1E1-2	Zinc finger MIZ domain-containing protein 1	Zmiz1	1	835	1	835	No	No	Yes	No	No	No
O88904-3	Homeodomain-interacting protein kinase 1	Hipk1	1	25	1	25	No	Yes	No	No	No	No
Q9D842-2	Aprataxin and PNK-like factor	Aplf	1	46	1	46	No	No	No	No	No	No
Q9DCA5	Ribosome biogenesis protein BRX1 homolog	Brix1	1	322	1	322	No	No	No	No	No	No
Q8VDP4	Cell cycle and apoptosis regulator protein 2	Ccar2	1	584	1	584	No	No	No	No	No	No
Q8BHX3	Borealin	Cdca8	1	124	1	124	No	No	No	No	No	No
Q8R4E9	DNA replication factor Cdt1	Cdt1	1	169	1	169	No	No	No	No	No	No
P23927	Alpha-crystallin B chain	Cryab	1	166	1	166	No	No	No	No	No	No
O35613	Death domain-associated protein 6	Daxx	1	148	1	148	No	No	No	No	No	No
O35286	Pre-mRNA-splicing factor ATP-dependent RNA helicase DHX15	Dhx15	1	370	1	370	No	No	No	No	No	No
O08749	Dihydrolipoyl dehydrogenase, mitochondrial	Dld	1	159	1	159	No	No	No	No	No	No
Q9R0P5	Destrin	Dstn	1	132	1	132	No	No	No	No	No	No
Q9D4C5	ELL-associated factor 1	Eaf1	1	174	1	174	No	No	No	No	No	No
Q9Z148-2	Histone-lysine N-methyltransferase EHMT2	Ehmt2	1	913	1	913	No	No	No	No	No	No
Q91VC3	Eukaryotic initiation factor 4A-III	Eif4a3	1	19	1	19	No	No	No	No	No	No
Q9JHI7	Exosome complex component RRP45	Exosc9	1	374	1	374	No	No	No	No	No	No
P70351-2	Histone-lysine N-methyltransferase EZH1	Ezh1	1	327	1	327	No	No	No	No	No	No
Q91WE2	Protein FAM192A	Fam192a	1	171	1	171	No	No	No	No	No	No
P16858	Glyceraldehyde-3-phosphate dehydrogenase	Gapdh	1	261	1	261	No	No	No	No	No	No
Q9CQQ4	Gem-associated protein 2	Gemin2	1	126	1	126	No	No	No	No	No	No
Q9Z2H7	PDZ domain-containing protein GIPC2	Gipc2	1	243	1	243	No	No	No	No	No	No
Q3THK7	GMP synthase [glutamine-hydrolyzing]	Gmps	1	9	1	9	No	No	No	No	No	No
P68040	Guanine nucleotide-binding protein subunit beta-2-like 1	Gnb2l1	1	271	1	271	No	No	No	No	No	No
Q99ME9	Nucleolar GTP-binding protein 1	Gtpbp4	1	332	1	332	No	No	No	No	No	No
Q5M956	BTB/POZ domain-containing protein KCTD1	Kctd1	1	252	1	252	No	No	No	No	No	No
Q8K0E1	BTB/POZ domain-containing protein KCTD15	Kctd15	1	278	1	278	No	No	No	No	No	No
Q05CL8	La-related protein 7	Larp7	1	406	1	406	No	No	No	No	No	No
Q8CD94	Protein lin-52 homolog	Lin52	1	23	1	83	No	No	No	No	No	No
Q6P5G3	MBT domain-containing protein 1	Mbtd1	1	599	1	599	No	No	No	No	No	No
P97310	DNA replication licensing factor MCM2	Mcm2	1	462	1	462	No	No	No	No	No	No
P49717	DNA replication licensing factor MCM4	Mcm4	1	438	1	438	No	No	No	No	No	No
Q921D4	Mediator of RNA polymerase II transcription subunit 6	Med6	1	219	1	219	No	No	No	No	No	No
Q9CZB6	Mediator of RNA polymerase II transcription subunit 7	Med7	1	185	1	185	No	No	No	No	No	No
Q9Z2Q5	39S ribosomal protein L40, mitochondrial	Mrpl40	1	205	1	205	No	No	No	No	No	No
Q91YU3	Myb/SANT-like DNA-binding domain-containing protein 4	Msantd4	1	114	1	114	No	No	No	No	No	No
Q9JK81	UPF0160 protein MYG1, mitochondrial	Myg1	1	254	1	254	No	No	No	No	No	No
Q61879	Myosin-10	Myh10	1	1345	1	1345	No	No	No	No	No	No
Q9QYF9	Protein NDRG3	Ndrg3	1	13	1	13	No	No	No	No	No	No
Q59J78	Mimitin, mitochondrial	Ndufaf2	1	99	1	99	No	No	No	No	No	No
Q922L6	Negative elongation factor D	Nelfcd	1	568	1	568	No	No	No	No	No	No
O09130	NFATC2-interacting protein	Nfatc2ip	1	74	1	74	No	No	No	No	No	No
Q6PIJ4	Nuclear factor related to kappa-B-binding protein	Nfrkb	1	359	1	359	No	No	No	No	No	No
E9Q5C9-2		Nolc1	1	607	1	607	No	No	No	No	No	No
Q9JIH2	Nuclear pore complex protein Nup50	Nup50	1	351	1	351	No	No	No	No	No	No
Q9WUJ8	Origin recognition complex subunit 6	Orc6	1	234	1	234	No	No	No	No	No	No
P58501-2	PAX3- and PAX7-binding protein 1	Paxbp1	1	151	1	151	No	No	No	No	No	No
Q5SPL2-2	PHD finger protein 12	Phf12	1	467	1	467	No	No	No	No	No	No
Q6ZPK0-5	PHD finger protein 21A	Phf21a	1	65	1	65	No	No	No	No	No	No
Q8K0S0	Phytanoyl-CoA hydroxylase-interacting protein	Phyhip	1	126	1	126	No	No	No	No	No	No
Q9ERS5	Pleckstrin homology domain-containing family A member 2	Plekha2	1	409	1	141	No	No	No	No	No	No
Q9QZH3	Peptidyl-prolyl cis-trans isomerase E	Ppie	1	123	1	123	No	No	No	No	No	No
Q9Z2U1	Proteasome subunit alpha type-5	Psma5	1	231	1	231	No	No	No	No	No	No
O35226	26S proteasome non-ATPase regulatory subunit 4	Psmd4	1	320	1	320	No	No	No	No	No	No
Q99NG0	Helicase ARIP4	Rad54l2	1	664	1	664	No	No	No	No	No	No
P46061	Ran GTPase-activating protein 1	Rangap1	1	526	1	526	No	No	No	No	No	No
Q60973	Histone-binding protein RBBP7	Rbbp7	1	159	1	159	No	No	No	No	No	No
Q9CXK9	RNA-binding protein 33	Rbm33	1	240	1	240	No	No	No	No	No	No
Q75NR7	ATP-dependent DNA helicase Q4	Recql4	1	426	1	426	No	No	No	No	No	No
Q91VI7	Ribonuclease inhibitor	Rnh1	1	200	1	200	No	No	No	No	No	No
Q8VCT3	Aminopeptidase B	Rnpep	1	398	1	398	No	No	No	No	No	No
P12970	60S ribosomal protein L7a	Rpl7a	1	252	1	252	No	No	No	No	No	No
P63276	40S ribosomal protein S17	Rps17	1	103	1	103	No	No	No	No	No	No
P62270	40S ribosomal protein S18	Rps18	1	94	1	94	No	No	No	No	No	No
P97351	40S ribosomal protein S3a	Rps3a	1	249	1	249	No	No	No	No	No	No
A2RTL5	Arginine/serine-rich coiled-coil protein 2	Rsrc2	1	317	1	317	No	No	No	No	No	No
O55128	Histone deacetylase complex subunit SAP18	Sap18	1	13	1	13	No	No	No	No	No	No
Q8BP27-2	Swi5-dependent recombination DNA repair protein 1 homolog	Sfr1	1	136	1	136	No	No	No	No	No	No
Q6P5D8	Structural maintenance of chromosomes flexible hinge domain-containing protein 1	Smchd1	1	450	1	450	No	No	No	No	No	No
P62317	Small nuclear ribonucleoprotein Sm D2	Snrpd2	1	8	1	8	No	No	No	No	No	No
Q99JV5	StAR-related lipid transfer protein 4	Stard4	1	16	1	16	No	No	No	No	No	No
Q9JJX7	Tyrosyl-DNA phosphodiesterase 2	Tdp2	1	91	1	91	No	No	No	No	No	No
Q64511	DNA topoisomerase 2-beta	Top2b	1	1259	1	1259	No	No	No	No	No	No
P17751	Triosephosphate isomerase	Tpi1	1	238	1	238	No	No	No	No	No	No
Q9D0C4	tRNA (guanine(37)-N1)-methyltransferase	Trmt5	1	486	1	486	No	No	No	No	No	No
O88852	Testis-specific Y-encoded-like protein 1	Tspyl1	1	109	1	109	No	No	No	No	No	No
Q6P5G6	UBX domain-containing protein 7	Ubxn7	1	84	1	84	No	No	No	No	No	No
Q8BN78	Transcriptional regulator Kaiso	Zbtb33	1	447	1	447	No	No	No	No	No	No
Q8BJ05-2	Zinc finger CCCH domain-containing protein 14	Zc3h14	1	175	1	175	No	No	No	No	No	No
O88466	Zinc finger protein 106	Znf106	1	1578	1	1578	No	No	No	No	No	No
Q91VN1	Zinc finger protein 24	Znf24	1	27	1	27	No	No	No	No	No	No
Q69Z99	Zinc finger protein 512	Znf512	1	109	1	109	No	No	No	No	No	No
Q3TQQ9-3	Uncharacterized protein C1orf112 homolog		1	757	1	757	No	No	No	No	No	No
Q4VA45	Uncharacterized protein C11orf95 homolog		1	375	1	375	No	No	No	No	No	No
Q9WTL8-3	Aryl hydrocarbon receptor nuclear translocator-like protein 1	Arntl	1	246	0	/	No	No	Yes	No	No	No
Q6A068	Cell division cycle 5-like protein	Cdc5l	1	135	0	/	No	No	Yes	No	No	No
O70273-3	ETS homologous factor	Ehf	1	131	0	/	No	No	Yes	No	No	No
Q9Z2U4	ETS-related transcription factor Elf-4	Elf4	1	110	0	/	No	No	Yes	No	No	No
O54839-2	Eomesodermin homolog	Eomes	1	613	0	/	No	No	Yes	No	No	No
P70459	ETS domain-containing transcription factor ERF	Erf	1	428	0	/	No	No	Yes	No	No	No
Q8R4Z4	ETS translocation variant 3	Etv3	1	188	0	/	No	No	Yes	No	No	No
Q61572	Forkhead box protein C1	Foxc1	1	229	0	/	No	No	Yes	No	No	No
Q3UCQ1-2	Forkhead box protein K2	Foxk2	1	554	0	/	No	No	Yes	No	No	No
Q8VDL9	Zinc finger protein GLIS2	Glis2	1	11	0	/	No	No	Yes	No	No	No
Q9ESZ8-4	General transcription factor II-I	Gtf2i	1	285	0	/	No	No	Yes	No	No	No
Q9JI57-3	General transcription factor II-I repeat domain-containing protein 1	Gtf2ird1	1	495	0	/	No	No	Yes	No	No	No
P20615	Homeobox protein Hox-B9	Hoxb9	1	117	0	/	No	No	Yes	No	No	No
P97431	Interferon regulatory factor 6	Irf6	1	194	0	/	No	No	Yes	No	No	No
Q80Y84-2	Lysine-specific demethylase 5B	Kdm5b	1	242	0	/	No	No	Yes	No	No	No
P41230-3	Lysine-specific demethylase 5C	Kdm5c	1	233	0	/	No	No	Yes	No	No	No
Q60980	Krueppel-like factor 3	Klf3	1	10	0	/	No	No	Yes	No	No	No
Q6ZPI3	Ligand-dependent corepressor	Lcor	1	414	0	/	No	No	Yes	No	No	No
P51960-2	Myb-related protein A	Mybl1	1	601	0	/	No	No	Yes	No	No	No
Q99MD8-2	Myoneurin	Mynn	1	528	0	/	No	No	Yes	No	No	No
Q60974-2	Nuclear receptor corepressor 1	Ncor1	1	1117	0	/	No	No	Yes	No	No	No
Q9WU42-2	Nuclear receptor corepressor 2	Ncor2	1	304	0	/	No	No	Yes	No	No	No
P32114-2	Paired box protein Pax-2	Pax2	1	280	0	/	No	No	Yes	No	No	No
P18911-3	Retinoic acid receptor gamma	Rarg	1	148	0	/	No	No	Yes	No	No	No
Q8CFE3	REST corepressor 1	Rcor1	1	291	0	/	No	No	Yes	No	No	No
O54941	SWI/SNF-related matrix-associated actin-dependent regulator of chromatin subfamily E member 1	Smarce1	1	92	0	/	No	No	Yes	No	No	No
Q61286-2	Transcription factor 12	Tcf12	1	519	0	/	No	No	Yes	No	No	No
P25976-2	Nucleolar transcription factor 1	Ubtf	1	247	0	/	No	No	Yes	No	No	No
Q8C827-2	Zinc finger protein 62	Zfp62	1	70	0	/	No	No	Yes	No	No	No
Q8CCH7-3	Zinc finger protein ZFPM2	Zfpm2	1	937	0	/	No	No	Yes	No	No	No
Q6KAQ7	ZZ-type zinc finger-containing protein 3	Zzz3	1	283	0	/	No	No	Yes	No	No	No
P18654	Ribosomal protein S6 kinase alpha-3	Rps6ka3	1	282	0	/	No	Yes	No	No	No	No
Q80X41-2	Serine/threonine-protein kinase VRK1	Vrk1	1	71	0	/	No	Yes	No	No	No	No
Q9D358-2	Low molecular weight phosphotyrosine protein phosphatase	Acp1	1	113	0	/	No	No	No	No	No	No
Q80US4	Actin-related protein 5	Actr5	1	390	0	/	No	No	No	No	No	No
P55264	Adenosine kinase	Adk	1	13	0	/	No	No	No	No	No	No
O08915	AH receptor-interacting protein	Aip	1	177	0	/	No	No	No	No	No	No
Q9DBR0	A-kinase anchor protein 8	Akap8	1	538	0	/	No	No	No	No	No	No
P05064	Fructose-bisphosphate aldolase A	Aldoa	1	108	0	/	No	No	No	No	No	No
Q8K298	Actin-binding protein anillin	Anln	1	321	0	/	No	No	No	No	No	No
Q64G17	Putative acidic leucine-rich nuclear phosphoprotein 32 family member C	Anp32c	1	99	0	/	No	No	No	No	No	No
Q8BIX3	ARL14 effector protein	Arl14ep	1	168	0	/	No	No	No	No	No	No
Q8BIR2-2	Protein asteroid homolog 1	Aste1	1	388	0	/	No	No	No	No	No	No
Q9Z277-2	Tyrosine-protein kinase BAZ1B	Baz1b	1	529	0	/	No	No	No	No	No	No
Q8R2U2		BC027231	1	467	0	/	No	No	No	No	No	No
O08664	B-cell CLL/lymphoma 7 protein family member C	Bcl7c	1	165	0	/	No	No	No	No	No	No
Q8K019	Bcl-2-associated transcription factor 1	Bclaf1	1	830	0	/	No	No	No	No	No	No
O88700	Bloom syndrome protein homolog	Blm	1	1090	0	/	No	No	No	No	No	No
Q9ESU6	Bromodomain-containing protein 4	Brd4	1	1147	0	/	No	No	No	No	No	No
O88665	Bromodomain-containing protein 7	Brd7	1	127	0	/	No	No	No	No	No	No
Q9WUF3	CASP8-associated protein 2	Casp8ap2	1	1792	0	/	No	No	No	No	No	No
Q61686	Chromobox protein homolog 5	Cbx5	1	102	0	/	No	No	No	No	No	No
Q8CFW7-2	Coiled-coil and C2 domain-containing protein 2A	Cc2d2a	1	108	0	/	No	No	No	No	No	No
Q8CH18-3	Cell division cycle and apoptosis regulator protein 1	Ccar1	1	946	0	/	No	No	No	No	No	No
Q8CI71	Coiled-coil domain-containing protein 132	Ccdc132	1	963	0	/	No	No	No	No	No	No
P48967	M-phase inducer phosphatase 3	Cdc25c	1	205	0	/	No	No	No	No	No	No
Q8JZM7	Parafibromin	Cdc73	1	136	0	/	No	No	No	No	No	No
Q922M5	Cell division cycle-associated 7-like protein	Cdca7l	1	213	0	/	No	No	No	No	No	No
Q9Z0H8-2	CAP-Gly domain-containing linker protein 2	Clip2	1	908	0	/	No	No	No	No	No	No
Q08093	Calponin-2	Cnn2	1	149	0	/	No	No	No	No	No	No
O35218	Cleavage and polyadenylation specificity factor subunit 2	Cpsf2	1	481	0	/	No	No	No	No	No	No
Q8BGQ2	Cysteine/serine-rich nuclear protein 2	Csrnp2	1	423	0	/	No	No	No	No	No	No
Q8CID0	Cysteine-rich protein 2-binding protein	Csrp2bp	1	408	0	/	No	No	No	No	No	No
Q9CWL8	Beta-catenin-like protein 1	Ctnnbl1	1	16	0	/	No	No	No	No	No	No
Q9ESV0	ATP-dependent RNA helicase DDX24	Ddx24	1	370	0	/	No	No	No	No	No	No
Q62095	ATP-dependent RNA helicase DDX3Y	Ddx3y	1	214	0	/	No	No	No	No	No	No
Q5U458	DnaJ homolog subfamily C member 11	Dnajc11	1	418	0	/	No	No	No	No	No	No
Q05A62-3	Dynein light chain 1, axonemal	Dnal1	1	144	0	/	No	No	No	No	No	No
P13864-2	DNA (cytosine-5)-methyltransferase 1	Dnmt1	1	582	0	/	No	No	No	No	No	No
Q60838	Segment polarity protein dishevelled homolog DVL-2	Dvl2	1	68	0	/	No	No	No	No	No	No
Q61062	Segment polarity protein dishevelled homolog DVL-3	Dvl3	1	57	0	/	No	No	No	No	No	No
Q5DW34-2	Histone-lysine N-methyltransferase EHMT1	Ehmt1	1	13	0	/	No	No	No	No	No	No
Q99L45	Eukaryotic translation initiation factor 2 subunit 2	Eif2s2	1	102	0	/	No	No	No	No	No	No
P07903	DNA excision repair protein ERCC-1	Ercc1	1	218	0	/	No	No	No	No	No	No
Q8CIB9	N-acetyltransferase ESCO2	Esco2	1	267	0	/	No	No	No	No	No	No
Q3V1V3	ESF1 homolog	Esf1	1	600	0	/	No	No	No	No	No	No
Q3US41-4	Epithelial splicing regulatory protein 1	Esrp1	1	65	0	/	No	No	No	No	No	No
Q8K0G8	Epithelial splicing regulatory protein 2	Esrp2	1	224	0	/	No	No	No	No	No	No
Q6NS59-2	Protein FAM135A	Fam135a	1	68	0	/	No	No	No	No	No	No
Q8BFY7-2	Protein FAM64A	Fam64a	1	215	0	/	No	No	No	No	No	No
Q9D824-4	Pre-mRNA 3'-end-processing factor FIP1	Fip1l1	1	253	0	/	No	No	No	No	No	No
P97376	Protein FRG1	Frg1	1	199	0	/	No	No	No	No	No	No
Q00420-2	GA-binding protein subunit beta-1	Gabpb1	1	316	0	/	No	No	No	No	No	No
Q8CHY6	Transcriptional repressor p66 alpha	Gatad2a	1	485	0	/	No	No	No	No	No	No
Q9CQM9	Glutaredoxin-3	Glrx3	1	334	0	/	No	No	No	No	No	No
Q8BL74	General transcription factor 3C polypeptide 2	Gtf3c2	1	37	0	/	No	No	No	No	No	No
P27661	Histone H2AX	H2afx	1	135	0	/	No	No	No	No	No	No
P70288	Histone deacetylase 2	Hdac2	1	481	0	/	No	No	No	No	No	No
Q99N13-2	Histone deacetylase 9	Hdac9	1	70	0	/	No	No	No	No	No	No
Q61221-2	Hypoxia-inducible factor 1-alpha	Hif1a	1	377	0	/	No	No	No	No	No	No
Q64475	Histone H2B type 1-B	Hist1h2bb	1	6	0	/	No	No	No	No	No	No
Q64525	Histone H2B type 2-B	Hist2h2bb	1	6	0	/	No	No	No	No	No	No
Q8JZK9	Hydroxymethylglutaryl-CoA synthase, cytoplasmic	Hmgcs1	1	305	0	/	No	No	No	No	No	No
O88569-3	Heterogeneous nuclear ribonucleoproteins A2/B1	Hnrnpa2b1	1	5	0	/	No	No	No	No	No	No
Q5SF07	Insulin-like growth factor 2 mRNA-binding protein 2	Igf2bp2	1	490	0	/	No	No	No	No	No	No
Q8BU00-3	Zinc finger protein Pegasus	Ikzf5	1	5	0	/	No	No	No	No	No	No
Q9Z1X4-2	Interleukin enhancer-binding factor 3	Ilf3	1	502	0	/	No	No	No	No	No	No
Q8VEK6	Inhibitor of growth protein 3	Ing3	1	167	0	/	No	No	No	No	No	No
Q6ZPV2-2	DNA helicase INO80	Ino80	1	73	0	/	No	No	No	No	No	No
Q9D168	Integrator complex subunit 12	Ints12	1	68	0	/	No	No	No	No	No	No
Q7TPD0	Integrator complex subunit 3	Ints3	1	506	0	/	No	No	No	No	No	No
Q69ZK6	Probable JmjC domain-containing histone demethylation protein 2C	Jmjd1c	1	1942	0	/	No	No	No	No	No	No
P33174	Chromosome-associated kinesin KIF4	Kif4	1	1141	0	/	No	No	No	No	No	No
Q8BGA5	KRR1 small subunit processome component homolog	Krr1	1	339	0	/	No	No	No	No	No	No
P11679	Keratin, type II cytoskeletal 8	Krt8	1	107	0	/	No	No	No	No	No	No
P59178	Lethal(3)malignant brain tumor-like protein 2	L3mbtl2	1	673	0	/	No	No	No	No	No	No
P97386-2	DNA ligase 3	Lig3	1	115	0	/	No	No	No	No	No	No
Q571G4-3	Protein lin-54 homolog	Lin54	1	195	0	/	No	No	No	No	No	No
Q7TNC4-2	Putative RNA-binding protein Luc7-like 2	Luc7l2	1	139	0	/	No	No	No	No	No	No
P49718	DNA replication licensing factor MCM5	Mcm5	1	220	0	/	No	No	No	No	No	No
Q8K3A9	7SK snRNA methylphosphate capping enzyme	Mepce	1	21	0	/	No	No	No	No	No	No
Q8CD15	Bifunctional lysine-specific demethylase and histidyl-hydroxylase MINA	Mina	1	23	0	/	No	No	No	No	No	No
P59759	MKL/myocardin-like protein 2	Mkl2	1	909	0	/	No	No	No	No	No	No
Q810V0	U3 small nucleolar ribonucleoprotein protein MPP10	Mphosph10	1	383	0	/	No	No	No	No	No	No
Q9D1Q1	M-phase phosphoprotein 6	Mphosph6	1	133	0	/	No	No	No	No	No	No
P62774	Myotrophin	Mtpn	1	114	0	/	No	No	No	No	No	No
Q7TPV4	Myb-binding protein 1A	Mybbp1a	1	204	0	/	No	No	No	No	No	No
Q8JZS6-2	NEDD4-binding protein 2-like 2	N4bp2l2	1	9	0	/	No	No	No	No	No	No
Q7TSZ8	Nucleus accumbens-associated protein 1	Nacc1	1	167	0	/	No	No	No	No	No	No
Q9R207	Nibrin	Nbn	1	577	0	/	No	No	No	No	No	No
Q6DFV1	Condensin-2 complex subunit G2	Ncapg2	1	646	0	/	No	No	No	No	No	No
P70365-4	Nuclear receptor coactivator 1	Ncoa1	1	852	0	/	No	No	No	No	No	No
Q62433	Protein NDRG1	Ndrg1	1	14	0	/	No	No	No	No	No	No
Q8BG30	Negative elongation factor A	Nelfa	1	288	0	/	No	No	No	No	No	No
P19426-2	Negative elongation factor E	Nelfe	1	78	0	/	No	No	No	No	No	No
Q9CRB2	H/ACA ribonucleoprotein complex subunit 2	Nhp2	1	5	0	/	No	No	No	No	No	No
Q91VE6-2	MKI67 FHA domain-interacting nucleolar phosphoprotein	Nifk	1	245	0	/	No	No	No	No	No	No
Q8CEC5	NF-kappa-B inhibitor-interacting Ras-like protein 1	Nkiras1	1	102	0	/	No	No	No	No	No	No
Q8BY02	NF-kappa-B-repressing factor	Nkrf	1	674	0	/	No	No	No	No	No	No
P54729	NEDD8 ultimate buster 1	Nub1	1	305	0	/	No	No	No	No	No	No
Q9CQ48	NudC domain-containing protein 2	Nudcd2	1	147	0	/	No	No	No	No	No	No
Q9QXX8	Nuclear fragile X mental retardation-interacting protein 1	Nufip1	1	480	0	/	No	No	No	No	No	No
Q9CQI4	Uncharacterized protein C11orf74 homolog	Nwc	1	138	0	/	No	No	No	No	No	No
P50580-2	Proliferation-associated protein 2G4	Pa2g4	1	39	0	/	No	No	No	No	No	No
Q9D0B6-2	Protein PBDC1	Pbdc1	1	93	0	/	No	No	No	No	No	No
Q61990-2	Poly(rC)-binding protein 2	Pcbp2	1	241	0	/	No	No	No	No	No	No
Q4VA53	Sister chromatid cohesion protein PDS5 homolog B	Pds5b	1	1226	0	/	No	No	No	No	No	No
O70250	Phosphoglycerate mutase 2	Pgam2	1	100	0	/	No	No	No	No	No	No
Q8BLG0-2	PHD finger protein 20	Phf20	1	407	0	/	No	No	No	No	No	No
Q80TJ7-2	Histone lysine demethylase PHF8	Phf8	1	686	0	/	No	No	No	No	No	No
P33611	DNA polymerase alpha subunit B	Pola2	1	76	0	/	No	No	No	No	No	No
Q923G2	DNA-directed RNA polymerases I, II, and III subunit RPABC3	Polr2h	1	13	0	/	No	No	No	No	No	No
Q921X6	DNA-directed RNA polymerase III subunit RPC6	Polr3f	1	7	0	/	No	No	No	No	No	No
Q9CQT5	Proteasome maturation protein	Pomp	1	39	0	/	No	No	No	No	No	No
Q9D819	Inorganic pyrophosphatase	Ppa1	1	253	0	/	No	No	No	No	No	No
Q8K2H1-2	Periphilin-1	Pphln1	1	180	0	/	No	No	No	No	No	No
Q9CXG3	Peptidyl-prolyl cis-trans isomerase-like 4	Ppil4	1	212	0	/	No	No	No	No	No	No
Q7TNP2	Serine/threonine-protein phosphatase 2A 65 kDa regulatory subunit A beta isoform	Ppp2r1b	1	573	0	/	No	No	No	No	No	No
Q80W14-2	Pre-mRNA-processing factor 40 homolog B	Prpf40b	1	175	0	/	No	No	No	No	No	No
P46471	26S protease regulatory subunit 7	Psmc2	1	17	0	/	No	No	No	No	No	No
Q06180-2	Tyrosine-protein phosphatase non-receptor type 2	Ptpn2	1	324	0	/	No	No	No	No	No	No
Q9WU56-4	tRNA pseudouridine synthase A, mitochondrial	Pus1	1	36	0	/	No	No	No	No	No	No
Q3UA37	Glutamine-rich protein 1	Qrich1	1	475	0	/	No	No	No	No	No	No
Q64012-2	RNA-binding protein Raly	Raly	1	4	0	/	No	No	No	No	No	No
Q9ERU9	E3 SUMO-protein ligase RanBP2	Ranbp2	1	2627	0	/	No	No	No	No	No	No
Q8BX09-2	Retinoblastoma-binding protein 5	Rbbp5	1	270	0	/	No	No	No	No	No	No
Q8JZX4	Splicing factor 45	Rbm17	1	15	0	/	No	No	No	No	No	No
Q8R3C6-2	Probable RNA-binding protein 19	Rbm19	1	125	0	/	No	No	No	No	No	No
Q8BHS3	Pre-mRNA-splicing factor RBM22	Rbm22	1	324	0	/	No	No	No	No	No	No
Q8VH51	RNA-binding protein 39	Rbm39	1	447	0	/	No	No	No	No	No	No
Q91YE7-2	RNA-binding protein 5	Rbm5	1	98	0	/	No	No	No	No	No	No
Q9CR57	60S ribosomal protein L14	Rpl14	1	124	0	/	No	No	No	No	No	No
P14115	60S ribosomal protein L27a	Rpl27a	1	119	0	/	No	No	No	No	No	No
Q9D8E6	60S ribosomal protein L4	Rpl4	1	364	0	/	No	No	No	No	No	No
Q9CYX7	RRP15-like protein	Rrp15	1	238	0	/	No	No	No	No	No	No
Q91YK2	Ribosomal RNA processing protein 1 homolog B	Rrp1b	1	603	0	/	No	No	No	No	No	No
Q80T69	Round spermatid basic protein 1	Rsbn1	1	734	0	/	No	No	No	No	No	No
P60122	RuvB-like 1	Ruvbl1	1	2	0	/	No	No	No	No	No	No
Q9WTM5	RuvB-like 2	Ruvbl2	1	456	0	/	No	No	No	No	No	No
Q9R1T2-2	SUMO-activating enzyme subunit 1	Sae1	1	199	0	/	No	No	No	No	No	No
Q8BIH0-2	Histone deacetylase complex subunit SAP130	Sap130	1	700	0	/	No	No	No	No	No	No
Q9JLI8-2	Squamous cell carcinoma antigen recognized by T-cells 3	Sart3	1	30	0	/	No	No	No	No	No	No
Q63836	Selenium-binding protein 2	Selenbp2	1	69	0	/	No	No	No	No	No	No
Q9CY58-4	Plasminogen activator inhibitor 1 RNA-binding protein	Serbp1	1	102	0	/	No	No	No	No	No	No
Q62141-1	Paired amphipathic helix protein Sin3b	Sin3b	1	692	0	/	No	No	No	No	No	No
P59941	NAD-dependent protein deacetylase sirtuin-6	Sirt6	1	296	0	/	No	No	No	No	No	No
O70492	Sorting nexin-3	Snx3	1	158	0	/	No	No	No	No	No	No
Q64105	Sepiapterin reductase	Spr	1	227	0	/	No	No	No	No	No	No
P16546-2	Spectrin alpha chain, non-erythrocytic 1	Sptan1	1	646	0	/	No	No	No	No	No	No
Q60864	Stress-induced-phosphoprotein 1	Stip1	1	206	0	/	No	No	No	No	No	No
Q8CDJ8	Stonin-1	Ston1	1	424	0	/	No	No	No	No	No	No
Q8CH02	SURP and G-patch domain-containing protein 1	Sugp1	1	175	0	/	No	No	No	No	No	No
Q3U8K7-5	Histone-lysine N-methyltransferase SUV420H1	Suv420h1	1	533	0	/	No	No	No	No	No	No
Q80UV9-3	Transcription initiation factor TFIID subunit 1	Taf1	1	549	0	/	No	No	No	No	No	No
P62869	Transcription elongation factor B polypeptide 2	Tceb2	1	55	0	/	No	No	No	No	No	No
Q91VL8	Telomeric repeat-binding factor 2-interacting protein 1	Terf2ip	1	237	0	/	No	No	No	No	No	No
Q3U1J1	TCF3 fusion partner homolog	Tfpt	1	222	0	/	No	No	No	No	No	No
Q3U1J1-2	TCF3 fusion partner homolog	Tfpt	1	212	0	/	No	No	No	No	No	No
Q8R3N6	THO complex subunit 1	Thoc1	1	31	0	/	No	No	No	No	No	No
Q9JHJ0	Tropomodulin-3	Tmod3	1	23	0	/	No	No	No	No	No	No
Q7TQD2	Tubulin polymerization-promoting protein	Tppp	1	170	0	/	No	No	No	No	No	No
Q8C0D0	Probable tRNA pseudouridine synthase 1	Trub1	1	309	0	/	No	No	No	No	No	No
Q5SWD9-3	Pre-rRNA-processing protein TSR1 homolog	Tsr1	1	346	0	/	No	No	No	No	No	No
Q8CDN6	Thioredoxin-like protein 1	Txnl1	1	104	0	/	No	No	No	No	No	No
Q6NV83-3	U2 snRNP-associated SURP motif-containing protein	U2surp	1	716	0	/	No	No	No	No	No	No
P61087	Ubiquitin-conjugating enzyme E2 K	Ube2k	1	14	0	/	No	No	No	No	No	No
Q9CZY3-2	Ubiquitin-conjugating enzyme E2 variant 1	Ube2v1	1	10	0	/	No	No	No	No	No	No
Q4G0F8-2	Ubinuclein-1	Ubn1	1	474	0	/	No	No	No	No	No	No
Q5U5Q9-2	BRCA1-A complex subunit RAP80	Uimc1	1	9	0	/	No	No	No	No	No	No
Q8C4B4-2	Protein unc-119 homolog B	Unc119b	1	24	0	/	No	No	No	No	No	No
Q6EJB6	U3 small nucleolar RNA-associated protein 14 homolog B	Utp14b	1	388	0	/	No	No	No	No	No	No
Q5SSI6	U3 small nucleolar RNA-associated protein 18 homolog	Utp18	1	178	0	/	No	No	No	No	No	No
Q924H7-2	WW domain-containing adapter protein with coiled-coil	Wac	1	257	0	/	No	No	No	No	No	No
Q65Z40	Wings apart-like protein homolog	Wapal	1	433	0	/	No	No	No	No	No	No
Q9DD24	WW domain-binding protein 5	Wbp5	1	6	0	/	No	No	No	No	No	No
Q6ZQL4	WD repeat-containing protein 43	Wdr43	1	308	0	/	No	No	No	No	No	No
Q9EPK5	WW domain-containing transcription regulator protein 1	Wwtr1	1	387	0	/	No	No	No	No	No	No
Q9CQV8	14-3-3 protein beta/alpha	Ywhab	1	5	0	/	No	No	No	No	No	No
Q6NZF1	Zinc finger CCCH domain-containing protein 11A	Zc3h11a	1	357	0	/	No	No	No	No	No	No
O88532	Zinc finger RNA-binding protein	Zfr	1	516	0	/	No	No	No	No	No	No
Q3U2E2	Zinc finger MYM-type protein 5	Zmym5	1	104	0	/	No	No	No	No	No	No
Q7TSI0-2	Zinc finger protein 12	Znf12	1	91	0	/	No	No	No	No	No	No
Q68FE8-2	Zinc finger protein 280D	Znf280d	1	46	0	/	No	No	No	No	No	No
A2A5K6	Zinc finger protein 335	Znf335	1	819	0	/	No	No	No	No	No	No
Q8BKX7-3	Zinc finger protein 410	Znf410	1	9	0	/	No	No	No	No	No	No
B2RRF6	Zinc finger protein 518A	Znf518a	1	13	0	/	No	No	No	No	No	No
Q8BHZ4	Zinc finger protein 592	Znf592	1	1192	0	/	No	No	No	No	No	No
Q56A10-2	Zinc finger protein 608	Znf608	1	1291	0	/	No	No	No	No	No	No
Q3U133	Zinc finger protein 746	Znf746	1	189	0	/	No	No	No	No	No	No
Q0VEE6	Zinc finger protein 800	Znf800	1	407	0	/	No	No	No	No	No	No
Q3U3I9	Zinc finger protein 865	Znf865	1	88	0	/	No	No	No	No	No	No
Q64707	U2 small nuclear ribonucleoprotein auxiliary factor 35 kDa subunit-related protein 1	Zrsr1	1	104	0	/	No	No	No	No	No	No
Q6P2L6-2			1	650	0	/	No	No	No	No	No	No
Q8BHN7-2	Uncharacterized protein C12orf29 homolog		1	20	0	/	No	No	No	No	No	No
Q8C4P0	Uncharacterized protein KIAA1958 homolog		1	204	0	/	No	No	No	No	No	No
Q8K2W9	Uncharacterized protein C14orf93 homolog		1	533	0	/	No	No	No	No	No	No
Q8CDG3-2	Deubiquitinating protein VCIP135	Vcpip1	0	/	1	389	No	No	No	No	Yes	No
Q60953-2	Protein PML	Pml	0	/	7	165 500 70 558 454 341 587	No	No	No	Yes	No	No
Q9ESZ8-5	General transcription factor II-I	Gtf2i	0	/	5	435 932 429 240 221	No	No	Yes	No	No	No
P22605-4	Retinoic acid receptor beta	Rarb	0	/	4	109 110 111 115	No	No	Yes	No	No	No
Q7TSC1	Protein PRRC2A	Prrc2a	0	/	4	181 1194 1204 1208	No	No	No	No	No	No
Q9DBE8	Alpha-1,3/1,6-mannosyltransferase ALG2	Alg2	0	/	3	383 391 397	No	No	No	No	No	No
A3KFM7-2	Chromodomain-helicase-DNA-binding protein 6	Chd6	0	/	3	111 1050 1053	No	No	No	No	No	No
Q8BL99-5	Protein dopey-1	Dopey1	0	/	3	1270 1279 1284	No	No	No	No	No	No
A2AG50-3	MAP7 domain-containing protein 2	Map7d2	0	/	3	87 88 89	No	No	No	No	No	No
D3YWJ0		Nuggc	0	/	3	306 307 311	No	No	No	No	No	No
Q62083	PRKCA-binding protein	Pick1	0	/	3	257 266 268	No	No	No	No	No	No
Q8VCD6	Receptor expression-enhancing protein 2	Reep2	0	/	3	240 244 245	No	No	No	No	No	No
Q91ZK4-2	Diencephalon/mesencephalon homeobox protein 1	Dmbx1	0	/	2	124 130	No	No	Yes	No	No	No
Q9Z2E2-5	Methyl-CpG-binding domain protein 1	Mbd1	0	/	2	503 464	No	No	Yes	No	No	No
P49025-3	Citron Rho-interacting kinase	Cit	0	/	2	408 415	No	Yes	No	No	No	No
Q9CR42	Ankyrin repeat domain-containing protein 1	Ankrd1	0	/	2	54 108	No	No	No	No	No	No
Q3UGY8	Brefeldin A-inhibited guanine nucleotide-exchange protein 3	Arfgef3	0	/	2	1996 2005	No	No	No	No	No	No
E9Q9R9		Dlg5	0	/	2	572 583	No	No	No	No	No	No
Q9QYE6	Golgin subfamily A member 5	Golga5	0	/	2	141 142	No	No	No	No	No	No
P70387	Hereditary hemochromatosis protein homolog	Hfe	0	/	2	185 189	No	No	No	No	No	No
Q8CGP1	Histone H2B type 1-K	Hist1h2bk	0	/	2	117 6	No	No	No	No	No	No
Q8K3A0	Iron-sulfur cluster co-chaperone protein HscB, mitochondrial	Hscb	0	/	2	211 216	No	No	No	No	No	No
P58044	Isopentenyl-diphosphate Delta-isomerase 1	Idi1	0	/	2	12 113	No	No	No	No	No	No
Q9JK91	DNA mismatch repair protein Mlh1	Mlh1	0	/	2	620 621	No	No	No	No	No	No
Q99M51	Cytoplasmic protein NCK1	Nck1	0	/	2	369 374	No	No	No	No	No	No
Q64GA5		Pla2g4c	0	/	2	476 480	No	No	No	No	No	No
P52431	DNA polymerase delta catalytic subunit	Pold1	0	/	2	804 805	No	No	No	No	No	No
Q9JM99-4	Proteoglycan 4	Prg4	0	/	2	546 547	No	No	No	No	No	No
Q8CB96-3	Ras association domain-containing protein 4	Rassf4	0	/	2	21 29	No	No	No	No	No	No
O09167	60S ribosomal protein L21	Rpl21	0	/	2	43 107	No	No	No	No	No	No
P27659	60S ribosomal protein L3	Rpl3	0	/	2	366 386	No	No	No	No	No	No
Q9JJI8	60S ribosomal protein L38	Rpl38	0	/	2	9 57	No	No	No	No	No	No
D3YXK2	Scaffold attachment factor B1	Safb	0	/	2	226 373	No	No	No	No	No	No
O54928	Suppressor of cytokine signaling 5	Socs5	0	/	2	3 6	No	No	No	No	No	No
Q6ZWQ0-3	Nesprin-2	Syne2	0	/	2	967 979	No	No	No	No	No	No
Q3UHH1-5	Zinc finger SWIM domain-containing protein 8	Zswim8	0	/	2	453 460	No	No	No	No	No	No
P53762	Aryl hydrocarbon receptor nuclear translocator	Arnt	0	/	1	86	No	No	Yes	No	No	No
Q3URU2	Paternally-expressed gene 3 protein	Peg3	0	/	1	114	No	No	Yes	No	No	No
Q924A0-2	Transcription factor 7-like 2	Tcf7l2	0	/	1	22	No	No	Yes	No	No	No
Q8BXJ2	Transcriptional-regulating factor 1	Trerf1	0	/	1	982	No	No	Yes	No	No	No
Q61136	Serine/threonine-protein kinase PRP4 homolog	Prpf4b	0	/	1	892	No	Yes	No	No	No	No
A2ASS6	Titin	Ttn	0	/	1	21585	No	Yes	No	No	No	No
Q9WTQ5-2	A-kinase anchor protein 12	Akap12	0	/	1	192	No	No	No	No	No	No
Q07456	Protein AMBP	Ambp	0	/	1	110	No	No	No	No	No	No
Q99MY8	Histone-lysine N-methyltransferase ASH1L	Ash1l	0	/	1	283	No	No	No	No	No	No
Q8BZ32	Putative Polycomb group protein ASXL2	Asxl2	0	/	1	929	No	No	No	No	No	No
O55143-2	Sarcoplasmic/endoplasmic reticulum calcium ATPase 2	Atp2a2	0	/	1	727	No	No	No	No	No	No
Q9D593	V-type proton ATPase subunit E 2	Atp6v1e2	0	/	1	223	No	No	No	No	No	No
Q8K019-3	Bcl-2-associated transcription factor 1	Bclaf1	0	/	1	488	No	No	No	No	No	No
Q8R2Q8	Bone marrow stromal antigen 2	Bst2	0	/	1	142	No	No	No	No	No	No
Q8R0X2	CDK2-associated and cullin domain-containing protein 1	Cacul1	0	/	1	338	No	No	No	No	No	No
P42932	T-complex protein 1 subunit theta	Cct8	0	/	1	326	No	No	No	No	No	No
E9Q309		Cep350	0	/	1	621	No	No	No	No	No	No
A2A8L1	Chromodomain-helicase-DNA-binding protein 5	Chd5	0	/	1	85	No	No	No	No	No	No
O70133-2	ATP-dependent RNA helicase A	Dhx9	0	/	1	76	No	No	No	No	No	No
P63037	DnaJ homolog subfamily A member 1	Dnaja1	0	/	1	46	No	No	No	No	No	No
Q9CQ28-3	Diphthine--ammonia ligase	Dph6	0	/	1	101	No	No	No	No	No	No
P51141	Segment polarity protein dishevelled homolog DVL-1	Dvl1	0	/	1	60	No	No	No	No	No	No
Q8R368	Dyslexia susceptibility 1 candidate gene 1 protein homolog	Dyx1c1	0	/	1	142	No	No	No	No	No	No
Q8BL66	Early endosome antigen 1	Eea1	0	/	1	828	No	No	No	No	No	No
P34914-2	Bifunctional epoxide hydrolase 2	Ephx2	0	/	1	496	No	No	No	No	No	No
Q8R089	Probable fibrosin-1	Fbrs	0	/	1	264	No	No	No	No	No	No
Q8K2I9	F-box only protein 18	Fbxo18	0	/	1	990	No	No	No	No	No	No
P30416	Peptidyl-prolyl cis-trans isomerase FKBP4	Fkbp4	0	/	1	426	No	No	No	No	No	No
P55937-1	Golgin subfamily A member 3	Golga3	0	/	1	168	No	No	No	No	No	No
P84244	Histone H3.3	H3f3a	0	/	1	57	No	No	No	No	No	No
Q99KB8-2	Hydroxyacylglutathione hydrolase, mitochondrial	Hagh	0	/	1	68	No	No	No	No	No	No
Q9JL35	High mobility group nucleosome-binding domain-containing protein 5	Hmgn5	0	/	1	112	No	No	No	No	No	No
Q8VDM6-3	Heterogeneous nuclear ribonucleoprotein U-like protein 1	Hnrnpul1	0	/	1	147	No	No	No	No	No	No
P11499	Heat shock protein HSP 90-beta	Hsp90ab1	0	/	1	249	No	No	No	No	No	No
Q8BV66	Interferon-induced protein 44	Ifi44	0	/	1	29	No	No	No	No	No	No
Q3UMG5-2	Leucine-rich repeat and calponin homology domain-containing protein 2	Lrch2	0	/	1	483	No	No	No	No	No	No
Q9QXZ0-3	Microtubule-actin cross-linking factor 1	Macf1	0	/	1	1615	No	No	No	No	No	No
P14873	Microtubule-associated protein 1B	Map1b	0	/	1	649	No	No	No	No	No	No
Q61881	DNA replication licensing factor MCM7	Mcm7	0	/	1	308	No	No	No	No	No	No
P97434-4	Myosin phosphatase Rho-interacting protein	Mprip	0	/	1	895	No	No	No	No	No	No
Q5SYD0-2	Unconventional myosin-Id	Myo1d	0	/	1	478	No	No	No	No	No	No
Q8BNY6	Neuronal calcium sensor 1	Ncs1	0	/	1	174	No	No	No	No	No	No
P30415	NK-tumor recognition protein	Nktr	0	/	1	1249	No	No	No	No	No	No
Q9CPP0	Nucleoplasmin-3	Npm3	0	/	1	161	No	No	No	No	No	No
P09041	Phosphoglycerate kinase 2	Pgk2	0	/	1	6	No	No	No	No	No	No
Q9R1P4	Proteasome subunit alpha type-1	Psma1	0	/	1	256	No	No	No	No	No	No
Q60972	Histone-binding protein RBBP4	Rbbp4	0	/	1	160	No	No	No	No	No	No
Q6NZN0-5	RNA-binding protein 26	Rbm26	0	/	1	118	No	No	No	No	No	No
Q8VH51-3	RNA-binding protein 39	Rbm39	0	/	1	284	No	No	No	No	No	No
Q6PR54-2	Telomere-associated protein RIF1	Rif1	0	/	1	1908	No	No	No	No	No	No
Q6ZWV3	60S ribosomal protein L10	Rpl10	0	/	1	198	No	No	No	No	No	No
Q9CZM2	60S ribosomal protein L15	Rpl15	0	/	1	83	No	No	No	No	No	No
Q9CPR4	60S ribosomal protein L17	Rpl17	0	/	1	159	No	No	No	No	No	No
P62717	60S ribosomal protein L18a	Rpl18a	0	/	1	2	No	No	No	No	No	No
P62830	60S ribosomal protein L23	Rpl23	0	/	1	113	No	No	No	No	No	No
P61358	60S ribosomal protein L27	Rpl27	0	/	1	117	No	No	No	No	No	No
P62281	40S ribosomal protein S11	Rps11	0	/	1	45	No	No	No	No	No	No
P62301	40S ribosomal protein S13	Rps13	0	/	1	34	No	No	No	No	No	No
P62849-2	40S ribosomal protein S24	Rps24	0	/	1	37	No	No	No	No	No	No
Q02614	SAP30-binding protein	Sap30bp	0	/	1	210	No	No	No	No	No	No
P13011	Acyl-CoA desaturase 2	Scd2	0	/	1	36	No	No	No	No	No	No
Q5SUC9	Protein SCO1 homolog, mitochondrial	Sco1	0	/	1	266	No	No	No	No	No	No
Q04692-2	SWI/SNF-related matrix-associated actin-dependent regulator of chromatin subfamily A containing DEAD/H box 1	Smarcad1	0	/	1	806	No	No	No	No	No	No
Q8CG46-2	Structural maintenance of chromosomes protein 5	Smc5	0	/	1	293	No	No	No	No	No	No
Q924W5	Structural maintenance of chromosomes protein 6	Smc6	0	/	1	779	No	No	No	No	No	No
Q80W37	Snurportin-1	Snupn	0	/	1	235	No	No	No	No	No	No
Q8K003	Translation machinery-associated protein 7	Tma7	0	/	1	27	No	No	No	No	No	No
Q01853	Transitional endoplasmic reticulum ATPase	Vcp	0	/	1	8	No	No	No	No	No	No
A6PWY4	WD repeat-containing protein 76	Wdr76	0	/	1	192	No	No	No	No	No	No
Q4U4S6-2	Xin actin-binding repeat-containing protein 2	Xirp2	0	/	1	731	No	No	No	No	No	No
Q9CU65	Zinc finger MYM-type protein 2	Zmym2	0	/	1	937	No	No	No	No	No	No
Q61624	Zinc finger protein 148	Znf148	0	/	1	115	No	No	No	No	No	No
Q80YY7	Zinc finger protein 618	Znf618	0	/	1	63	No	No	No	No	No	No
A0A140LI88			0	/	1	1084	No	No	No	No	No	No
Q05AH6-2	Uncharacterized protein C11orf84 homolog		0	/	1	19	No	No	No	No	No	No
